# Supplementary material for: Nomogram Based on Dual-Layer Spectral Detector CTA Parameter for the Prediction of Infarct Core in Patients with Acute Ischemic Stroke
Source: Diagnostics (Basel). 2023 Nov 13;13(22):3434. doi: 10.3390/diagnostics13223434 (PMC10670594; doi:10.3390/diagnostics13223434)
Supplement: Supplementary file 1 [file diagnostics-13-03434-s001.zip]

Archive with 1 entries (1 files):
- diagnostics-2635758-supplementary.pdf
